# Supplementary material for: A cost-effective RNA extraction and RT-qPCR approach to detect California serogroup viruses from pooled mosquito samples
Source: Sci Rep. 2024 Jan 29;14:2339. doi: 10.1038/s41598-024-52534-1 (PMC10822844; doi:10.1038/s41598-024-52534-1)
Supplement: Supplementary file 1 — Supplementary Information. [file 41598_2024_52534_MOESM1_ESM.xlsx]

## Sheet: Description
Manuscript title	A cost-effective RNA extraction and RT-qPCR approach to detect California serogroup viruses from pooled mosquito samples
Authors	Avramov, M., Gallo, V., Gross, A., Lapen, DR., Ludwig, A., Cullingham, CI.
Sheet	Synopsis
Extraction_data	Information on samples, RNA yields and purity ratios for each method.
Cq_CSGv+	Cq values for samples pre-tested positive for California serogroup viruses (CSGv).
Cq_ICValidation	Cq values for 18S internal control validation on various mosquito species.
Cq_effiency	Cq values for extraction and internal control validation on various mosquito pool sizes.
Species_code	Full species names for species abbreviations found in other sheets.

## Sheet: Extraction_data
Sample year	Sample ID	Species	# of mosquitoes in tube	Qiagen yield (ng/uL)	Qiagen A260/A230	MN yield (ng/uL)	MN A260/A230	TRIzol yield (ng/uL)	TRIzol A260/A230
2019	7	TRS	3	2.289	0.112	5.418	0.323	2.164	0.262
2019	15	ABG	7	0.781	0.025	5.762	0.087	9.621	0.681
2019	25	PUR	4	0.634	0.014	16.297	0.504	5.62	0.449
2019	33	STM	13	0.446	0.029	28.25	1.57	37.39	1.188
2019	65	MOR	5	3.273	0.152	11.165	0.127	5.594	0.391
2019	71	CSS	1	4.432	0.102	7.218	0.139	0.448	0.029
2019	73	RES	8	0.588	0.009	16.163	0.82	6.296	0.306
2019	98	CPR	29	1.264	0.006	4.784	0.197	26.526	0.844
2019	373	SAL	1	2.017	0.018	68.5	0.375	60.701	1.03
2019	449	ABG	29	2.345	0.054	13.691	0.535	67.56	1.849
2019	465	ABG	46	131.618	1.149	65.402	1.596	245.181	2.096
2019	545	CQP	29	6.64	0.073	84.866	1.816	72.123	1.542
2019	608	PUN	8	1.378	0.023	17.539	0.453	18.974	0.771
2019	737	ABG	19	0.975	0.007	8.583	0.144	52.322	1.805
2019	746	ABG	5	0.959	0.056	5.34	0.269	15.067	0.542
2019	752	CAD	33	1.662	0.025	22.766	1.087	151.319	2.101
2019	760	STC	19	0.397	0.007	23.629	0.555	153.225	1.871
2019	775	CAD	20	0.317	0.013	28.701	0.756	46.692	1.479
2019	842	IPL	1	2.133	0.025	4.756	0.137	5.37	0.494
2019	871	ABG	1	2.387	0.06	4.564	0.274	0.299	0.092
2019	887	SMG	46	78.433	1.583	137.916	1.893	418.88	2.12
2019	888	IPL	3	1.363	0.071	9.882	0.324	5.859	0.61
2019	889	ABG	17	0.56	0.01	14.785	0.634	36.272	1.449
2019	891	PRO	15	1.093	0.018	44.451	1.079	43.899	1.957
2019	900	CIN	40	1.805	0.01	5.299	0.272	118.58	1.765
2019	947	COG	13	1.789	0.025	8.889	0.39	37.018	1.423
2019	962	VEX	4	1.417	0.037	5.602	0.25	15.68	0.429
2019	964	SMG	16	1.262	0.028	3.668	0.213	123.698	1.77
2019	965	ABG	39	114.385	1.234	177.59	2.028	268.168	1.919
2019	966	CIN	7	2.891	0.02	3.022	0.186	4.214	0.238
2019	967	COM	6	1.834	0.036	3.454	0.123	11.976	0.677
2019	968	INT	2	1.644	0.016	7.748	0.381	1.612	0.123
2019	969	COG	5	1.563	0.029	2.602	0.224	22.4	0.503
2019	970	SPP	4	1.867	0.03	5.449	0.311	11.174	0.341
2019	971	PRO	53	408.64	2.087	1015.77	2.442	677.48	2.29
2019	1017	DOR	33	52.434	1.336	130.266	1.944	339.937	2.178
2019	1097	PRO	1	1.749	0.059	11.296	0.314	11.457	0.257
2019	1104	CPR	37	1.775	0.038	39.372	1.247	80.969	1.836
2019	1109	CPR	41	5.514	0.112	53.046	1.576	166.396	2.088
2019	1221	CQP	10	0.783	0.07	5.602	0.217	14.32	0.582
2019	1232	PSF	1	3.333	0.217	3.066	0.196	41.492	1.399
2019	1287	SAL	28	1.104	0.045	27.552	0.536	75.268	1.954
2019	1361	URA	1	5.642	0.253	2.397	0.112	0.582	0.059
2019	1404	QUA	40	0.488	0.006	48.766	1.372	342.149	2.266
2019	1464	IPL	3	2.008	0.068	9.803	0.647	5.813	0.208
2019	1523	ABG	42	147.308	1.446	301.903	2.239	270.218	2.339
2019	1545	INT	3	1.324	0.029	4.098	0.179	3.466	0.193
2019	1590	COM	24	1.836	0.01	34.068	1.365	74.743	1.441
2019	1593	PRO	23	3.597	0.059	644.747	0.652	152.687	1.871
2019	1594	BLK	3	5.515	0.114	4.927	0.462	1.612	0.285
2019	1599	ABG	50	19.322	0.123	118.486	1.924	137.018	2.229
2019	1707	WAK	9	0.713	0.051	11.938	0.218	58.385	1.853
2019	1708	SMG	14	2.529	0.128	21.507	0.65	90.052	1.254
2019	1713	COG	5	2.081	0.063	17.424	0.504	22.066	0.49
2019	1714	CIN	19	0.642	0.012	32.429	1.156	46.228	0.997
2019	1758	TVT	22	1.754	0.085	39.745	0.776	40.085	1.202
2019	1840	WAK	9	1.598	0.072	12.487	0.288	19.36	0.61
2019	1885	VEX	20	0.858	0.023	12.883	0.238	61.166	1.444
2019	2000	ABG	9	0.761	0.015	19.569	0.497	27.15	1.483
2019	2007	SMG	26	2.204	0.044	86.624	1.584	149.512	2.078
2019	2071	PRO	50	229.861	1.375	794.434	2.429	554.719	2.261
2019	2085	CAD	50	36.874	0.645	65.742	0.434	167.1	2.052
2019	2108	CQP	30	2.219	0.112	28.594	1.198	52.351	1.692
2019	2113	CQP	5	3.2	0.005	21.755	0.677	4.86	0.967
2019	2117	CQP	20	3.516	0.073	12.94	1.02	23.693	0.395
2019	2172	CPR	50	11.037	0.315	51.386	0.126	33.579	1.777
2019	2189	CAD	1	1.736	0.006	1.638	0.07	0.19	0.02
2019	2204	PRO	12	0.636	0.041	91.624	1.548	93.657	0.934
2019	2241	CQP	10	2.816	0.097	31.982	1.049	33.098	1.841
2019	2322	CQP	40	2.593	0.042	4.433	0.208	13.2	0.42
2019	2399	CQP	1	1.88	0.052	4.939	0.187	0.365	0.046
2019	2442	CAD	5	1.096	0.005	8.633	0.461	4.051	0.241
2019	2467	CPR	7	1.245	0.012	4.682	0.05	0.15	0.011
2019	2459	CQP	50	9.556	0.451	206.295	2.037	356.725	2.302
2019	2486	CAD	30	1.575	0.054	25.44	0.635	89.615	1.83
2019	2494	CAD	40	4.138	0.167	24.623	0.137	150.089	1.972
2019	2754	CPR	10	1.156	0.013	9.624	0.298	16.398	0.933
2019	2774	CPR	20	2.11	0.07	8.708	0.225	54.638	1.74
2019	2853	CPR	5	1.82	0.014	5.716	0.125	3.668	0.265
2018	a1041	CAD	1	5	0.46	1	0.03	0.4	1.18
2018	a116	STM	9	2.6	0.07	2.3	0.29	27.7	2.09
2018	a1826	WAK	6	0.3	0.02	0.7	0.41	14.8	1.37
2018	a1874	CQP	25	0.8	0.07	10.8	1.33	195.9	2.47
2018	a1875	CQP	9	16.6	0.41	2.5	0.29	17.8	2.5
2018	a1924	CQP	1	1.1	0.08	0.4	0.09	0.5	0.39
2018	a258	EXC	1	0.5	0.05	0.6	0.06	2	0.56
2018	a259	STM	5	0.6	0.02	1.2	0.19	12.3	1.56
2018	a260	PRO	16	1.6	0.14	5.2	0.73	40.5	2.3
2018	a312	CQP	8	4.5	0.58	2.6	0.76	18	2.41
2018	a351	PRO	16	4.6	0.59	7.7	0.2	50.6	2.21
2018	a424	PRO	42	138.1	1.91	18.7	1.03	130.9	2.36
2018	a433	CQP	15	9.3	0.49	25.6	1.41	30.2	2.32
2018	a541	CQP	15	4.3	0.12	3	0.15	18.4	2.47
2018	a542	CQP	3	1.5	0.18	2.7	0.37	2.5	1.84
2018	a583	PRO	1	1	0.06	0.5	0.16	0.2	1.59
2018	a597	PUR	15	1.8	0.12	2.2	0.09	19.2	2.32
2018	a734	PRO	14	0.8	0.07	3.1	0.06	13.2	1.71
2018	a735	PUR	4	0.8	0.08	0.7	0.17	2.1	2.5
2018	a738	CPR	7	0.9	0.1	8.7	0.09	2.2	1.2
2018	a928	CQP	2	0.6	0.08	2.8	0.26	0.9	0.91

## Sheet: Cq_CSGv+
2018 samples
	IC (Cq value) - Replicate 1					CSGv (Cq value) - Replicate 1					IC (Cq value) - Replicate 2					CSGv (Cq value) - Replicate 2					IC (Cq value) - Mean					CSGv (Cq value) - Mean
Sample ID	Qiagen	MN	TRIzol		Sample ID	Qiagen	MN	TRIzol		Sample ID	Qiagen	MN	TRIzol		Sample ID	Qiagen	MN	TRIzol		Sample ID	Qiagen	MN	TRIzol		Sample ID	Qiagen	MN	TRIzol
NTC	Undertemined	Undetermined	Undetermined		NTC	Undertemined	Undetermined	Undetermined		NTC	Undertemined	Undetermined	Undetermined		NTC	Undertemined	Undetermined	Undetermined		NTC	Undertemined	Undetermined	Undetermined		NTC	Undertemined	Undetermined	Undetermined
116	19.357	24.396	21.929		116	Undetermined	Undetermined	37.271		116	16.547	19.503	22.761		116	Undetermined	Undetermined	37.233		116	17.952	21.95	22.345		116	Undetermined	Undetermined	37.252
258	28.647	33.519	26.805		258	Undetermined	Undetermined	Undetermined		258	25.114	26.02	20.742		258	Undetermined	Undetermined	21.75		258	26.881	29.77	23.774		258	Undetermined	Undetermined	detected in 1 replicate only
259	26.383	33.103	26.797		259	Undetermined	Undetermined	36.29		259	23.974	25.401	23.452		259	Undetermined	Undetermined	19.719		259	25.179	29.252	25.125		259	Undetermined	Undetermined	28.005
260	25.966	30.806	28.082		260	Undetermined	Undetermined	39.577		260	22.211	21.867	25.08		260	Undetermined	Undetermined	Undetermined		260	24.089	26.337	26.581		260	Undetermined	Undetermined	detected in 1 replicate only
351	22.227	31.132	25.078		351	19.069	25.412	19.469		351	19.98	22.874	24.89		351	19.338	25.533	38.027		351	21.104	27.003	24.984		351	19.204	25.473	28.748
424	19.109	20.262	21.521		424	19.404	21.696	21.427		424	19.252	17.276	25.914		424	20.003	21.92	36.71		424	19.181	18.769	23.718		424	19.704	21.808	29.069
433	18.843	19.865	21.702		433	37.77	37.548	35.211		433	19.713	18.751	19.622		433	34.275	37.377	34.715		433	19.278	19.308	20.662		433	36.023	37.463	34.963
541	19.804	25.425	22.81		541	36.908	Undetermined	36.84		541	19.74	24.348	23.333		541	35.656	Undetermined	37.299		541	19.772	24.887	23.072		541	36.282	Undetermined	37.07
542	26.495	30.783	24.886		542	Undetermined	Undetermined	Undetermined		542	23.216	22.723	22.925		542	Undetermined	Undetermined	34.808		542	24.856	26.753	23.906		542	Undetermined	Undetermined	detected in 1 replicate only
583	33.526	36.879	31.554		583	34.449	Undetermined	33.544		583	23.209	23.143	21.565		583	33.887	Undetermined	35.221		583	28.368	30.011	26.56		583	34.168	Undetermined	34.383
597	25.656	29.964	24.984		597	Undetermined	Undetermined	38.122		597	22.713	24.626	24.029		597	Undetermined	Undetermined	34.825		597	24.185	27.295	24.507		597	Undetermined	Undetermined	36.474
734	27.306	33.216	26.123		734	30.065	36.031	27.551		734	18.35	24.415	19.84		734	29.978	37.028	27.485		734	22.828	28.816	22.982		734	30.022	36.53	27.518
735	29.459	Undetermined	26.475		735	37.589	Undetermined	37.626		735	23.152	24.761	24.744		735	36.887	Undetermined	32.589		735	26.306	24.761	25.61		735	37.238	Undetermined	35.108
738	23.25	27.286	22.785		738	Undetermined	Undetermined	Undetermined		738	22.589	27.859	27.533		738	Undetermined	Undetermined	33.277		738	22.92	27.573	25.159		738	Undetermined	Undetermined	detected in 1 replicate only
928	22.735	21.474	23		928	Undetermined	Undetermined	35.429		928	22.195	19.68	24.681		928	Undetermined	Undetermined	31.482		928	22.465	20.577	23.841		928	Undetermined	Undetermined	33.456
1041	21.287	26.04	30.087		1041	Undetermined	36.233	29.135		1041	20.893	24.441	25.352		1041	Undetermined	34.869	29.476		1041	21.09	25.241	27.72		1041	Undetermined	35.551	29.306
1826	34.02	32.27	25.426		1826	32.115	Undetermined	37.744		1826	23.473	20.847	19.47		1826	32.293	Undetermined	37.157		1826	28.747	26.559	22.448		1826	32.204	Undetermined	37.451
1874	25.995	23.43	20.198		1874	Undetermined	Undetermined	37.991		1874	18.303	21.677	21.961		1874	Undetermined	Undetermined	35.513		1874	22.149	22.554	21.08		1874	Undetermined	Undetermined	36.752
1875	18.705	24.682	22.138		1875	Undetermined	Undetermined	Undetermined		1875	17.612	22.986	22.041		1875	Undetermined	Undetermined	Undetermined		1875	18.159	23.834	22.09		1875	Undetermined	Undetermined	Undetermined
312 (-)	20.036	20.9	20.264		312 (-)	Undetermined	Undetermined	Undetermined		312 (-)	17.882	19.421	18.379		312 (-)	Undetermined	Undetermined	Undetermined		312 (-)	18.959	20.161	19.322		312 (-)	Undetermined	Undetermined	Undetermined
1924	24.945	26.17	28.209		1924	Undetermined	Undetermined	36.168		1924	24.081	24.824	27.807		1924	Undetermined	Undetermined	35.857		1924	24.513	25.497	28.008		1924	Undetermined	Undetermined	36.013
EC	Undertemined	Undetermined	Undertermined		EC	Undetermined	Undetermined	Undetermined		EC	Undetermined	Undetermined	Undetermined		EC	Undetermined	Undetermined	Undetermined		EC	Undetermined	Undetermined	Undetermined		EC	Undetermined	Undetermined	Undetermined
2019 samples
	IC (Cq value) - Replicate 1					CSGv (Cq value) - Replicate 1					IC (Cq value) - Replicate 2					CSGv (Cq value) - Replicate 2					IC (Cq value) - Mean					CSGv (Cq value) - Mean
Sample ID	Qiagen	MN	TRIzol		Sample ID	Qiagen	MN	TRIzol		Sample ID	Qiagen	MN	TRIzol		Sample ID	Qiagen	MN	TRIzol		Sample ID	Qiagen	MN	TRIzol		Sample ID	Qiagen	MN	TRIzol
NTC	Undetermined	Undetermined	Undetermined		NTC	Undetermined	Undetermined	Undetermined		NTC	Undetermined	Undetermined	Undetermined		NTC	Undetermined	Undetermined	Undetermined		NTC	Undetermined	Undetermined	Undetermined		NTC	Undetermined	Undetermined	Undetermined
EC1	Undetermined	Undetermined	Undetermined		EC1	Undetermined	Undetermined	Undetermined		EC1	Undetermined	Undetermined	Undetermined		EC1	Undetermined	Undetermined	Undetermined		EC1	Undetermined	Undetermined	Undetermined		EC1	Undetermined	Undetermined	Undetermined
465	22.05	19.486	22.765		465	29.748	30.658	30.944		465	16.962	14.471	20.291		465	29.329	29.871	30.465		465	19.506	16.979	21.528		465	29.539	30.265	30.704
842 (-)	30.282	30.739	31.24		842 (-)	Undetermined	Undetermined	Undetermined		842 (-)	22.068	22.736	30.925		842 (-)	Undetermined	Undetermined	Undetermined		842 (-)	26.175	26.737	31.082		842 (-)	Undetermined	Undetermined	Undetermined
887	17.149	17.256	24.542		887	31.607	31.269	32.769		887	16.11	15.675	25.764		887	31.545	30.279	31.733		887	16.63	16.465	25.153		887	31.576	30.774	32.251
888	27.844	27.037	28.561		888	Undetermined	37.03	35.607		888	24.145	19.879	22.272		888	Undetermined	35.835	34.511		888	25.995	23.458	25.417		888	Undetermined	36.433	35.059
889	35.826	30.054	27.596		889	Undetermined	37.104	33.416		889	26.793	21.223	21.111		889	Undetermined	36.547	31.836		889	31.309	25.638	24.354		889	Undetermined	36.825	32.626
891	25.299	31.468	21.723		891	31.305	24.559	21.662		891	25.357	19.858	22.046		891	39.706	24.247	21.171		891	25.328	25.663	21.885		891	35.505	24.403	21.416
962	35.102	35.184	30.24		962	Undetermined	Undetermined	34.854		962	20.503	20.665	22.924		962	Undetermined	Undetermined	35.253		962	27.803	27.924	26.582		962	Undetermined	Undetermined	35.053
964	32.131	27.342	25.726		964	Undetermined	38.537	33.63		964	27.764	21.618	22.651		964	Undetermined	37.693	32.821		964	29.948	24.48	24.188		964	Undetermined	38.115	33.226
965	19.309	20.605	24.266		965	31.46	30.342	33.515		965	18.06	17.792	23.583		965	31.99	30.139	33.14		965	18.684	19.199	23.925		965	31.725	30.24	33.328
EC2	Undetermined	Undetermined	Undetermined		EC2	Undetermined	Undetermined	Undetermined		EC2	Undetermined	Undetermined	Undetermined		EC2	Undetermined	Undetermined	Undetermined		EC2	Undetermined	Undetermined	Undetermined		EC2	Undetermined	Undetermined	Undetermined
966	35.14	27.683	33.111		966	Undetermined	32.779	32.002		966	23.331	25.675	24.334		966	Undetermined	36.514	31.614		966	29.236	26.679	28.723		966	Undetermined	34.646	31.808
775 (-)	29.557	29.9	24.594		775 (-)	Undetermined	Undetermined	Undetermined		775 (-)	24.575	22.791	22.748		775 (-)	Undetermined	Undetermined	Undetermined		775 (-)	27.066	26.346	23.671		775 (-)	Undetermined	Undetermined	Undetermined
967	32.237	25.221	30.798		967	Undetermined	34.473	34.244		967	23.04	23.983	24.694		967	Undetermined	38.79	33.171		967	27.639	24.602	27.746		967	Undetermined	36.631	33.708
968	33.043	32.947	28.18		968	27.195	26.701	22.846		968	23.875	26.084	28.611		968	28.993	25.932	23.126		968	28.459	29.516	28.396		968	28.094	26.317	22.986
1361 (-)	35.1	21.203	37.32		1361 (-)	Undetermined	Undetermined	Undetermined		1361 (-)	21.98	20.063	31.522		1361 (-)	Undetermined	Undetermined	Undetermined		1361 (-)	28.54	20.633	34.421		1361 (-)	Undetermined	Undetermined	Undetermined
969	24.969	33.408	28.479		969	36.777	34.432	32.307		969	25.158	25.188	27.343		969	36.772	34.829	32.79		969	25.063	29.298	27.911		969	36.775	34.631	32.549
970	23.758	29.207	31.939		970	Undetermined	37.44	34.876		970	25.689	23.234	26.791		970	Undetermined	33.99	33.783		970	24.724	26.221	29.365		970	Undetermined	35.715	34.33
971	22.902	16.853	19.242		971	17.649	21.872	23.134		971	21.675	16.311	19.099		971	17.939	19.26	20.325		971	22.288	16.582	19.17		971	17.794	20.566	21.73
EC3	Undetermined	Undetermined	Undetermined		EC3	Undetermined	Undetermined	Undetermined		EC3	Undetermined	Undetermined	Undetermined		EC3	Undetermined	Undetermined	Undetermined		EC3	Undetermined	Undetermined	Undetermined		EC3	Undetermined	Undetermined	Undetermined
1097	34.093	25.313	37.081		1097	35.569	31.09	38.541		1097	24.747	24.305	29.496		1097	35.149	33.598	35.121		1097	29.42	24.809	33.288		1097	35.359	32.344	36.831
1707	27.158	26.967	29.203		1707	35.171	Undetermined	36.142		1707	22.333	19.916	22.877		1707	36.89	Undetermined	37.537		1707	24.745	23.441	26.04		1707	36.03	Undetermined	36.839
1708	23.724	28.574	24.474		1708	35.369	37.544	38.115		1708	20.667	21.313	20.18		1708	35.876	35.749	35.339		1708	22.196	24.943	22.327		1708	35.622	36.646	36.727
1713	32.797	33.554	28.413		1713	36.706	35.248	36.974		1713	26.371	24.421	22.799		1713	37.227	36.685	36.111		1713	29.584	28.987	25.606		1713	36.967	35.967	36.543
1714	33.796	29.665	26.906		1714	Undetermined	37.364	34.224		1714	28.373	18.64	20.344		1714	Undetermined	35.469	33.614		1714	31.084	24.153	23.625		1714	Undetermined	36.416	33.919
2071	21.496	22.257	22.564		2071	37.865	36.149	38.649		2071	21.112	21.227	21.837		2071	35.129	34.764	37.494		2071	21.304	21.742	22.2		2071	36.497	35.457	38.071
2204	35.497	29.802	33.853		2204	37.677	36.349	35.564		2204	26.452	21.616	24.794		2204	35.881	39.21	36.1		2204	30.975	25.709	29.323		2204	36.779	37.779	35.832
2117 (-)	29.637	29.438	31.271		2117 (-)	Undetermined	Undetermined	Undetermined		2117 (-)	30.687	28.084	37.749		2117 (-)	Undetermined	Undetermined	Undetermined		2117 (-)	30.162	28.761	34.51		2117 (-)	Undetermined	Undetermined	Undetermined
EC4	Undetermined	Undetermined	Undetermined		EC4	Undetermined	Undetermined	Undetermined		EC4	Undetermined	Undetermined	Undetermined		EC4	Undetermined	Undetermined	Undetermined		EC4	Undetermined	Undetermined	Undetermined		EC4	Undetermined	Undetermined	Undetermined
NTC	Undetermined	Undetermined	Undetermined		NTC	Undetermined	Undetermined	Undetermined		NTC	Undetermined	Undetermined	Undetermined		NTC	Undetermined	Undetermined	Undetermined		NTC	Undetermined	Undetermined	Undetermined		NTC	Undetermined	Undetermined	Undetermined

## Sheet: Cq_ICValidation
2019 samples
	IC (Cq value) - Replicate 1					IC (Cq value) - Replicate 2					IC (Cq value) - Mean
Sample ID	Qiagen	MN	TRIzol		Sample ID	Qiagen	MN	TRIzol		Sample ID	Qiagen	MN	TRIzol
NTC	Undetermined	Undetermined	Undetermined		NTC	Undetermined	Undetermined	Undetermined		NTC	Undetermined	Undetermined	Undetermined
746	28.755	31.517	27.74		746	23.418	24.619	22.553		746	26.087	28.068	25.147
1594	26.895	35.416	38.374		1594	25.597	25.755	34.213		1594	26.246	30.586	36.293
1221	29.382	28.104	27.097		1221	27.409	27.362	26.974		1221	28.396	27.733	27.035
966	35.14	27.683	33.111		966	23.331	25.675	24.334		966	29.236	26.679	28.723
1713	32.797	33.554	28.413		1713	26.371	24.421	22.799		1713	29.584	28.987	25.606
967	32.237	25.221	30.798		967	23.04	23.983	24.694		967	27.639	24.602	27.746
2467	26.738	25.933	34.824		2467	26.649	25.686	23.418		2467	26.693	25.809	29.121
545	24.463	23.811	26.484		545	23.957	22.988	23.418		545	24.21	23.399	24.951
71	23.67	23.37	31.083		71	23.802	23.033	32.176		71	23.736	23.201	31.63
1017	28.75	18.296	20.834		1017	29.056	20.463	19.221		1017	28.903	19.379	20.028
EC1	Undetermined	Undetermined	Undetermined		EC1	Undetermined	Undetermined	Undetermined		EC1	Undetermined	Undetermined	Undetermined
1545	31.413	27.424	30.853		1545	24.844	24.212	26.929		1545	28.128	25.818	28.891
1464	22.608	23.549	37.149		1464	22.648	21.033	26.307		1464	22.628	22.291	31.728
65	28.859	28.006	29.555		65	29.194	25.183	30.449		65	29.026	26.594	30.002
2204	35.497	29.802	33.853		2204	26.452	21.616	24.794		2204	30.975	25.709	29.323
1232	29.252	31.229	35.255		1232	27.13	27.298	35.664		1232	28.191	29.263	35.46
608	33.091	25.518	24.494		608	18.403	15.647	21.401		608	25.747	20.583	22.948
25	34.085	34.1	27.856		25	25.55	21.594	26.485		25	29.818	27.847	27.171
1404	36.615	21.79	25.941		1404	34.39	16.8	24.013		1404	35.502	19.295	24.977
73	30.65	22.242	25.732		73	28.878	22.749	26.318		73	29.764	22.495	26.025
1287	29.073	29.583	25.83		1287	29.572	28.873	26.169		1287	29.322	29.228	25.999
1708	23.724	28.574	24.474		1708	20.667	21.313	20.18		1708	22.196	24.943	22.327
760	37.197	30.306	28.697		760	28.86	21.687	25.532		760	33.029	25.996	27.114
33	34.361	25.646	36.949		33	35.225	27.505	25.538		33	34.793	26.576	31.243
373	29.812	24.326	23.067		373	22.912	19.764	20.865		373	26.362	22.045	21.966
7	27.551	26.981	27.057		7	22.616	20.376	26.189		7	25.083	23.678	26.623
1758	23.435	22.522	22.573		1758	22.846	20.5	22.895		1758	23.14	21.511	22.734
1361	35.1	21.203	37.32		1361	21.98	20.063	31.522		1361	28.54	20.633	34.421
962	35.102	35.184	30.24		962	20.503	20.665	22.924		962	27.803	27.924	26.582
1840	29.987	19.112	27.326		1840	18.201	21.575	21.717		1840	24.094	20.344	24.522
NTC	Undetermined	Undetermined	Undetermined		NTC	Undetermined	Undetermined	Undetermined		NTC	Undetermined	Undetermined	Undetermined

## Sheet: Cq_effiency
2019 samples
		IC (Cq value) - Replicate 1						IC (Cq value) - Replicate 2						IC (Cq value) - Mean
Species	Sample ID (pool size)	Qiagen	MN	TRIzol		Species	Sample ID (pool size)	Qiagen	MN	TRIzol		Species	Sample ID (pool size)	Qiagen	MN	TRIzol
	NTC	Undetermined	Undetermined	Undetermined			NTC	Undetermined	Undetermined	Undetermined			NTC	Undetermined	Undetermined	Undetermined
CAD	2189 (1 mosq)	35.937	33.618	41.294		CAD	2189 (1 mosq)	28.105	27.695	34.164		CAD	2189 (1 mosq)	32.021	30.656	37.729
CAD	2442 (5 mosq)	29.642	29.572	39.36		CAD	2442 (5 mosq)	28.49	27.669	31.97		CAD	2442 (5 mosq)	29.066	28.621	35.665
CAD	1221 (10 mosq)	29.382	28.104	27.097		CAD	1221 (10 mosq)	27.409	27.362	26.974		CAD	1221 (10 mosq)	28.396	27.733	27.035
CAD	775 (19 mosq)	29.557	29.9	24.594		CAD	775 (19 mosq)	24.575	22.791	22.748		CAD	775 (19 mosq)	27.066	26.346	23.671
CAD	2486 (30 mosq)	33.204	27.291	25.386		CAD	2486 (30 mosq)	24.043	22.494	23.365		CAD	2486 (30 mosq)	28.623	24.893	24.375
CAD	2494 (40 mosq)	30.372	25.718	25.601		CAD	2494 (40 mosq)	24.302	27.336	23.917		CAD	2494 (40 mosq)	27.337	26.527	24.759
CAD	2085 (50 mosq)	34.852	24.222	27.06		CAD	2085 (50 mosq)	31.536	21.225	24.253		CAD	2085 (50 mosq)	33.194	22.723	25.657
	NTC	Undetermined	Undetermined	Undetermined			NTC	Undetermined	Undetermined	Undetermined			NTC	Undetermined	Undetermined	Undetermined
CPR	2467 (1 mosq)	26.738	25.933	34.824		CPR	2467 (1 mosq)	26.649	25.686	23.418		CPR	2467 (1 mosq)	26.693	25.809	29.121
CPR	2853 (5 mosq)	31.624	26.426	28.574		CPR	2853 (5 mosq)	31.731	26.433	29.397		CPR	2853 (5 mosq)	31.678	26.429	28.985
CPR	2754 (10 mosq)	37.496	23.647	27.566		CPR	2754 (10 mosq)	32.616	23.169	23.44		CPR	2754 (10 mosq)	35.056	23.408	25.503
CPR	2774 (20 mosq)	32.475	25.548	22.812		CPR	2774 (20 mosq)	27.993	25.6	22.69		CPR	2774 (20 mosq)	30.234	25.574	22.751
CPR	98 (30 mosq)	37.698	26.385	27.87		CPR	98 (30 mosq)	35.316	23.892	26.895		CPR	98 (30 mosq)	36.507	25.139	27.383
CPR	1109 (40 mosq)	27.164	23.35	23.978		CPR	1109 (40 mosq)	28.206	22.562	22.469		CPR	1109 (40 mosq)	27.685	22.956	23.223
CPR	2172 (50 mosq)	22.571	21.269	20.401		CPR	2172 (50 mosq)	26.352	21.812	20.283		CPR	2172 (50 mosq)	24.461	21.541	20.342
	NTC	Undetermined	Undetermined	Undetermined			NTC	Undetermined	Undetermined	Undetermined			NTC	Undetermined	Undetermined	Undetermined
ABG	871 (1mosq)	32.285	26.174	38.323		ABG	871 (1mosq)	21.89	20.63	28.676		ABG	871 (1mosq)	27.087	23.402	33.499
ABG	746 (5 mosq)	30.222	26.253	30.199		ABG	746 (5 mosq)	23.418	24.619	22.553		ABG	746 (5 mosq)	26.82	25.436	26.376
ABG	2000 (10 mosq)	38.636	20.912	32.313		ABG	2000 (10 mosq)	24.631	20.222	23.484		ABG	2000 (10 mosq)	31.633	20.567	27.898
ABG	889 (20 mosq)	35.826	30.054	27.596		ABG	889 (20 mosq)	26.793	21.223	21.111		ABG	889 (20 mosq)	31.309	25.638	24.354
ABG	449 (30 mosq)	33.779	22.434	26.803		ABG	449 (30 mosq)	23.406	23.676	20.829		ABG	449 (30 mosq)	28.593	23.055	23.816
ABG	1523 (40 mosq)	21.78	19.63	21.317		ABG	1523 (40 mosq)	23.456	20.106	22.743		ABG	1523 (40 mosq)	22.618	19.868	22.03
ABG	465 (50 mosq)	22.05	19.486	22.765		ABG	465 (50 mosq)	16.962	14.471	20.291		ABG	465 (50 mosq)	19.506	16.979	21.528
	NTC	Undetermined	Undetermined	Undetermined			NTC	Undetermined	Undetermined	Undetermined			NTC	Undetermined	Undetermined	Undetermined
CQP	2399 (1 mosq)	21.97	22.016	26.766		CQP	2399 (1 mosq)	22.169	20.669	27.594		CQP	2399 (1 mosq)	22.07	21.342	27.18
CQP	2113 (5 mosq)	23.112	20.948	24.469		CQP	2113 (5 mosq)	23.499	20.554	25.117		CQP	2113 (5 mosq)	23.305	20.751	24.793
CQP	2241 (10 mosq)	22.184	20.251	21.177		CQP	2241 (10 mosq)	21.83	19.788	20.977		CQP	2241 (10 mosq)	22.007	20.019	21.077
CQP	2117 (20 mosq)	30.342	28.292	30.212		CQP	2117 (20 mosq)	28.37	26.323	25.136		CQP	2117 (20 mosq)	29.356	27.307	27.674
CQP	2108 (30 mosq)	26.711	31.45	25.032		CQP	2108 (30 mosq)	27.661	27.831	25.397		CQP	2108 (30 mosq)	27.186	29.64	25.214
CQP	2322 (40 mosq)	36.846	36.342	29.242		CQP	2322 (40 mosq)	34.913	33.977	29.715		CQP	2322 (40 mosq)	35.88	35.16	29.478
CQP	2459 (50 mosq)	24.77	21.141	27.006		CQP	2459 (50 mosq)	22.182	20.649	23.84		CQP	2459 (50 mosq)	23.476	20.895	25.423

## Sheet: Species_code
TaxaCode	TaxaName	TaxaGrp1	TaxaGrp2	TaxaGrp3	TaxaGrp4	TaxaGrp5
ABG	Ochlerotatus abserratus-punctor gr.	Oc abs-punct	Oc abs-punct	Oc. black legged	Oc. abserratus-punctor gr.	Oc black legs
ABO	Ochlerotatus aboriginis	Oc aboriginis	Oc black legs	Oc. black legged	Oc. aboriginis	Oc black legs
ABS	Ochlerotatus abserratus	Oc abs-punct	Oc abs-punct	Oc. black legged	Oc. abserratus	Oc black legs
AEG	Stegomyia aegypti	St aegypti	Other	Aedes/Ochlerotatus species	Stegomyia aegypti	Other
ALA	Culiseta alaskaensis	Culiseta	Culiseta	Other species	Cs. alaskaensis	Other
ALB	Aedes albopictus	Ae albopictus	Oc banded legs	Stegomyia albopicta	Aedes (Stegomyia) albopicta	Oc banded legs
ANS	Anopheles sp.	Anopheles	Anopheles	Anopheles species	Anopheles species	Anopheles
AQW	Anopheles quadrimaculatus/walkeri	Anopheles	Anopheles	An. quadrimaculatus/walkeri	An. quadrimaculatus/walkeri	Anopheles
ATR	Ochlerotatus atropalpus	Oc atropalpus	Oc banded legs	Oc. broad-banded	Oc. atropalpus	Oc banded legs
AUR	Ochlerotatus aurifer	Oc dect-dian-aur	Oc dect-dian-aur	Oc. black legged	Oc. aurifer	Oc black legs
BAR	Anopheles barberi	An barberi	Anopheles	Anopheles species	An. barberi	Anopheles
BLK	Ochlerotatus-black legs	Oc black legs	Oc black legs	Oc. black legged	Oc. black legged	Oc black legs
BND	Ochlerotatus-banded legs	Oc banded legs	Oc banded legs	Oc. broad-banded	Oc. broad-banded	Oc banded legs
CAD	Ochlerotatus canadensis	Oc canadensis	Oc banded legs	Oc. canadensis	Oc. canadensis	Ochlerotatus canadensis
CAM	Ochlerotatus campestris	Oc campestris	Oc banded legs	Oc. broad-banded	Oc. campestris	Oc banded legs
CAT	Ochlerotatus cataphylla	Oc cataphylla	Oc banded legs	Oc. broad-banded	Oc. cataphylla	Oc banded legs
CIN	Aedes cinereus	Ae cinereus	Oc black legs	Ae. cinereus	Aedes cinereus	Oc black legs
COG	Ochlerotatus communis gr.	Oc com-stict-int	Oc black legs	Oc. black legged	Oc. communis gr.	Oc black legs
COM	Ochlerotatus communis	Oc com-stict-int	Oc black legs	Oc. black legged	Oc. communis	Oc black legs
CPR	Culex pipiens-restuans gr.	Cx pipiens-restuans	Cx pip-res	Cx. pipiens/restuans	Cx. pipiens/restuans	Cx pip-res
CQL	Coquillettidia perturbans pale legs	Coq perturbans	Coq perturbans	Cq. perturbans (pale legs)	Cq. perturbans pale legs	Coq perturbans
CQP	Coquillettidia perturbans	Coq perturbans	Coq perturbans	Cq. perturbans	Cq. perturbans	Coq perturbans
CRU	Anopheles crucians	An crucians	Anopheles	Anopheles species	An. crucians	Anopheles
CSS	Culiseta sp.	Culiseta	Culiseta	Other species	Culiseta species	Other
CTT	Ochlerotatus cantator	Oc cantator	Oc banded legs	Oc. broad-banded	Oc. cantator	Oc banded legs
CXS	Culex sp.	Cx other	Cx other	Culex species	Culex species	Other
DEC	Ochlerotatus decticus	Oc dect-dian-aur	Oc dect-dian-aur	Oc. black legged	Oc. decticus	Oc black legs
DEG	Ochlerotatus decticus-diantaeus gr.	Oc dect-dian-aur	Oc dect-dian-aur	Oc. black legged	Oc. decticus/diantaeus gr.	Oc black legs
DIA	Ochlerotatus diantaeus	Oc dect-dian-aur	Oc dect-dian-aur	Oc. black legged	Oc. diantaeus	Oc black legs
DOR	Ochlerotatus dorsalis	Oc dorsalis	Oc banded legs	Oc. broad-banded	Oc. dorsalis	Oc banded legs
EAR	Anopheles earlei	An crucians	Anopheles	Anopheles species	An. earlei	Anopheles
ERR	Culex erraticus	Cx other	Cx other	Culex species	Cx. erraticus	Other
EUD	Ochlerotatus euedes	Oc euedes	Oc banded legs	Oc. broad-banded	Oc. euedes	Oc banded legs
EXC	Ochlerotatus excrucians	Oc excrucians	Oc stim-excruc	Oc. excrucians	Oc. excrucians	Oc stim-excruc
FIT	Ochlerotatus fitchii	Oc fitchii	Oc banded legs	Oc. broad-banded	Oc. fitchii	Oc banded legs
FLA	Ochlerotatus flavescens	Oc flavescens	Oc banded legs	Oc. broad-banded	Oc. flavescens	Oc banded legs
FRE	Anopheles freeborni	An freeborni	Anopheles	Anopheles species	An. freeborni	Anopheles
GRO	Ochlerotatus grossbecki	Oc stim-excruc	Oc banded legs	Oc. broad-banded	Oc. grossbecki	Oc banded legs
HEN	Ochlerotatus hendersoni	Oc tris-hen	Oc tris-hen	Oc. hendersoni	Oc. hendersoni	Oc tris-hen
HEX	Ochlerotatus hexodontus	Oc abs-punct	Oc black legs	Oc. black legged	Oc. hexodontus	Oc black legs
IPA	Culiseta impatiens	Cs impatiens	Culiseta	Other species	Cs. impatiens	Other
INC	Culiseta incidens	Cs incidens	Culiseta	Other species	Cs. incidens	Other
INO	Culiseta inornata	Cs inornata	Culiseta	Other species	Cs. inornata	Other
INP	Ochlerotatus increpitus	Oc increpitus	Oc banded legs	Oc. broad-banded	Oc. increpitus	Oc banded legs
INT	Ochlerotatus intrudens	Oc com-stict-int	Oc black legs	Oc. black legged	Oc. intrudens	Oc black legs
IPG	Ochlerotatus impiger	Oc impiger	Oc black legs	Oc. black legged	Oc. impiger	Oc black legs
IPL	Ochlerotatus implicatus	Oc prov-implic	Oc prov-implic	Oc. black legged	Oc. implicatus	Oc prov-implic
JAP	Ochlerotatus japonicus	Oc japonicus	Oc japonicus	Oc. japonicus	Oc. japonicus	Oc japonicus
MAL	Male	Male	Male	Male	Male	Male
MEL	Culiseta melanura	Culiseta	Culiseta	Culiseta melanura	Cs. melanura	Culiseta melanura
MIN	Culiseta minnesotae	Culiseta	Culiseta	Other species	Cs. minnesotae	Other
MLD	Ochlerotatus melanimon/dorsalis	Oc mel-dor	Oc banded legs	Oc. broad-banded	Oc. melanimon/dorsalis	Oc banded legs
MLN	Ochlerotatus melanimon	Oc melanimon	Oc banded legs	Oc. broad-banded	Oc. melanimon	Oc banded legs
MOR	Culiseta morsitans	Cs morsitans	Culiseta	Culiseta morsitans	Cs. morsitans	Other
MRC	Ochlerotatus mercurator	Oc mercurator	Oc banded legs	Oc. broad-banded	Oc. mercurator	Oc banded legs
NGM	Ochlerotatus nigromaculis	Oc nigromaculis	Oc banded legs	Oc. broad-banded	Oc. nigromaculis	Oc banded legs
NIG	Ochlerotatus nigripes	Oc nigripes	Oc black legs	Oc. black legged	Oc. nigripes	Oc black legs
OAL	Orthopodomyia alba	Orthop	Other	Other species	Or. alba	Other
OCS	Ochlerotatus sp.	Oc sp	Other	Aedes/Ochlerotatus species	Aedes/Ochlerotatus species	Other
OSI	Orthopodomyia signifera	Orthop	Other	Other species	Or. signifera	Other
PER	Anopheles perplexans	An perplexans	Anopheles	Anopheles species	An. perplexans	Anopheles
PIO	Ochlerotatus pionips	Oc pionips	Oc black legs	Oc. black legged	Oc. pionips	Oc black legs
PIP	Culex pipiens	Cx pipiens	Cx pip-res	Cx. pipiens	Cx. pipiens	Cx pip-res
PRG	Ochlerotatus provocans gr.	Oc prov-implic	Oc prov-implic	Oc. black legged	Oc. provocans gr.	Oc prov-implic
PRO	Ochlerotatus provocans	Oc prov-implic	Oc prov-implic	Oc. provocans	Oc. provocans	Oc prov-implic
PSB	Psorophora columbiae	Psorophora	Other	Other species	Ps. columbiae	Other
PSC	Psorophora ciliata	Psorophora	Other	Other species	Ps. ciliata	Other
PSF	Psorophora ferox	Psorophora	Other	Other species	Ps. ferox	Other
PSG	Psorophora gr.	Psorophora	Other	Other species	Ps. gr.	Other
PSS	Psorophora signipennis	Psorophora	Other	Other species	Ps. signipennis	Other
PUL	Ochlerotatus pullatus	Oc pullatus	Oc black legs	Oc. black legged	Oc. pullatus	Oc black legs
PUN	Anopheles punctipennis	Anopheles	Anopheles	An. punctipennis	An. punctipennis	Anopheles
PUR	Ochlerotatus punctor	Oc abs-punct	Oc abs-punct	Oc. black legged	Oc. punctor	Oc black legs
QUA	Anopheles quadrimaculatus	Anopheles	Anopheles	An. quadrimaculatus	An. quadrimaculatus	Anopheles
QUW	Anopheles quadrimaculatus/walkeri	Anopheles	Anopheles	An. quadrimaculatus / walkeri	An. quadrimaculatus / walkeri	Anopheles
QUI	Culex quinquefasciatus	Cx quinquefasciatus	Cx other	Cx. quinquefasciatus	Cx. quinquefasciatus	Other
REM	Ochlerotatus rempeli	Oc com-stict-int	Oc black legs	Oc. black legged	Oc. rempeli	Oc black legs
RES	Culex restuans	Cx restuans	Cx pip-res	Cx. restuans	Cx. restuans	Cx pip-res
RIP	Ochlerotatus riparius	Oc stim-excruc	Oc banded legs	Oc. broad-banded	Oc. riparius	Oc banded legs
SAL	Culex salinarius	Cx salinarius	Cx other	Cx. salinarius	Cx. salinarius	Other
SIE	Ochlerotatus sierrensis	Oc sierrensis	Oc banded legs	Oc. broad-banded	Oc. sierrensis	Oc banded legs
SMG	Ochlerotatus stimulans gr.	Oc stim-excruc	Oc stim-excruc	Oc. stimulans	Oc. stimulans gr.	Oc stim-excruc
SOL	Ochlerotatus sollicitans	Oc sollicitans	Oc banded legs	Oc. sollicitans	Oc. sollicitans	Ochlerotatus sollicitans
SPN	Ochlerotatus spencerii	Oc spencerii	Oc black legs	Oc. black legged	Oc. spencerii	Oc black legs
SPP	Culicidae sp.	Other	Other	Damaged	Damaged	Other
STC	Ochlerotatus sticticus	Oc sticticus	Oc black legs	Oc. black legged	Oc. sticticus	Oc black legs
STM	Ochlerotatus stimulans	Oc stimulans	Oc stim-excruc	Oc. stimulans	Oc. stimulans	Oc stim-excruc
SZP	Ochlerotatus schizopinax	Oc schizopinax	Oc black legs	Oc. black legged	Oc. schizopinax	Oc black legs
TAR	Culex tarsalis	Cx tarsalis	Cx other	Cx. tarsalis	Cx. tarsalis	Other
TER	Culex territans	Cx other	Cx other	Culex species	Cx. territans	Other
THI	Ochlerotatus thibaulti	Oc dect-dian-aur	Oc dect-dian-aur	Oc. black legged	Oc. thibaulti	Oc black legs
TOG	Ochlerotatus togoi	Oc togoi	Oc banded legs	Oc. broad-banded	Oc. togoi	Oc banded legs
TRG	Ochlerotatus triseriatus-hendersoni gr.	Oc tris-hen	Oc tris-hen	Oc. triseriatus/hendersoni	Oc. triseriatus/hendersoni	Oc tris-hen
TRS	Ochlerotatus triseriatus	Oc tris-hen	Oc tris-hen	Oc. triseriatus	Oc. triseriatus	Oc tris-hen
TVT	Ochlerotatus trivittatus	Oc trivittatus	Oc black legs	Oc. trivittatus	Oc. trivittatus	Oc black legs
TXO	Toxorhynchites rutilus	Tx rutilus	Other	Other species	Tx. rutilus	Other
URA	Uranotaenia sapphirina	Ur sapphirina	Other	Other species	Ur. sapphirina	Other
VEN	Aedes vexans nipponi	Ae vexans	Ae vexans	Aedes/Ochlerotatus species	Ae. vexans nipponi	Ae vexans
VEX	Aedes vexans	Ae vexans	Ae vexans	Ae. vexans vexans	Ae. vexans vexans	Ae vexans
VXC	Aedes vexans/cantator	Ae vexans	Ae vexans	Ae. vexans/cantator	Ae. vexans/cantator	Ae vexans
WAK	Anopheles walkeri	Anopheles	Anopheles	An. walkeri	An. walkeri	Anopheles
WYO	Wyeomyia smithii	Other	Other	Other species	Wy. smithii	Other
CERATO	Ceratopogonidae	Ceratopogonidae	Ceratopogonidae	Ceratopogonidae	Ceratopogonidae	Ceratopogonidae
